# Supplementary material for: Enhancing head and neck cancer detection accuracy in digitized whole-slide histology with the HNSC-classifier: a deep learning approach
Source: Front Mol Biosci. 2025 Aug 1;12:1652144. doi: 10.3389/fmolb.2025.1652144 (PMC12353728; doi:10.3389/fmolb.2025.1652144)
Supplement: Supplementary file 1 [file Table2.xlsx]

## Sheet: Supplemantary_Table_6
	Nromal			Tumor
	Precision	Recall	F1	Precision	Recall	F1
Googlenet	0.924	0.733	0.817	0.988	0.997	0.992
Vgg13	0.971	0.808	0.882	0.99	0.999	0.995
ResNet34	1	0.812	0.885	0.995	1	0.995
