# Supplementary material for: Enhancing head and neck cancer detection accuracy in digitized whole-slide histology with the HNSC-classifier: a deep learning approach
Source: Front Mol Biosci. 2025 Aug 1;12:1652144. doi: 10.3389/fmolb.2025.1652144 (PMC12353728; doi:10.3389/fmolb.2025.1652144)
Supplement: Supplementary file 6 [file Table1.xlsx]

## Sheet: Supplemantary_Table_1
	Nromal			Tumor
	Precision	Recall	F1	Precision	Recall	F1
K0	0.966	0.961	0.967	0.999	0.996	0.997
K1	0.963	0.967	0.967	0.997	0.999	0.996
K2	0.965	0.964	0.965	0.998	0.999	0.998
K3	0.963	0.961	0.968	0.998	0.998	0.999
K4	0.965	0.963	0.966	0.996	0.998	0.996
K5	0.968	0.968	0.967	0.999	0.996	0.998
K6	0.965	0.964	0.964	0.999	0.999	0.997
K7	0.964	0.961	0.961	0.997	0.998	0.999
K8	0.967	0.964	0.967	0.997	0.996	0.999
K9	0.965	0.961	0.961	0.996	0.996	0.999
Mean	0.9651	0.9634	0.9653	0.9976	0.9975	0.9978
SD	0.00159513	0.00254733	0.00254078	0.00117379	0.00135401	0.00122927

## Sheet: Supplemantary_Table_2
	Stage system
	I			II			III			IVA			IVB			IVC
	Precision	Recall	F1	Precision	Recall	F1	Precision	Recall	F1	Precision	Recall	F1	Precision	Recall	F1	Precision	Recall	F1
K0	0.997	0.997	0.999	0.992	0.993	0.991	0.993	0.993	0.995	0.992	0.992	0.997	0.991	0.992	0.991	0.994	0.992	0.993
K1	0.996	0.998	0.996	0.994	0.99	0.991	0.992	0.992	0.994	0.993	0.993	0.992	0.993	0.992	0.993	0.996	0.996	0.994
K2	0.997	0.999	0.997	0.993	0.994	0.994	0.992	0.992	0.995	0.996	0.995	0.996	0.994	0.991	0.99	0.991	0.996	0.995
K3	0.997	0.998	0.997	0.99	0.994	0.991	0.995	0.995	0.993	0.997	0.995	0.993	0.991	0.99	0.991	0.994	0.995	0.996
K4	0.998	0.999	0.998	0.992	0.993	0.993	0.992	0.995	0.994	0.992	0.994	0.996	0.992	0.991	0.99	0.993	0.991	0.991
K5	0.998	0.999	0.997	0.991	0.993	0.99	0.993	0.993	0.994	0.993	0.992	0.995	0.991	0.992	0.992	0.994	0.992	0.992
K6	0.999	0.996	0.998	0.993	0.991	0.99	0.992	0.994	0.995	0.994	0.993	0.994	0.994	0.993	0.992	0.994	0.993	0.993
K7	0.998	0.999	0.999	0.991	0.992	0.991	0.992	0.992	0.993	0.996	0.995	0.997	0.99	0.992	0.99	0.996	0.994	0.995
K8	0.998	0.998	0.998	0.992	0.993	0.994	0.993	0.995	0.993	0.995	0.995	0.994	0.992	0.991	0.993	0.993	0.991	0.992
K9	0.996	0.999	0.996	0.993	0.993	0.994	0.993	0.995	0.994	0.996	0.992	0.995	0.993	0.993	0.992	0.994	0.996	0.992
Mean	0.9974	0.9982	0.9975	0.9921	0.9926	0.9919	0.9927	0.9936	0.994	0.9944	0.9936	0.9949	0.9921	0.9917	0.9914	0.9939	0.9936	0.9933
SD	0.000966092	0.0010328	0.00108012	0.00119722	0.00126491	0.00166333	0.000948683	0.0013499	0.000816497	0.00183787	0.0013499	0.00166333	0.00137032	0.000948683	0.00117379	0.00144914	0.00206559	0.00163639

## Sheet: Supplemantary_Table_3
	TNM system (M stage)
	M0			M1			MX
	Precision	Recall	F1	Precision	Recall	F1	Precision	Recall	F1
K0	0.999	1	1	0.98	0.983	0.984	0.99	0.993	0.994
K1	0.999	1	1	0.988	0.981	0.983	0.994	0.99	0.994
K2	1	0.999	1	0.984	0.985	0.981	0.994	0.994	0.99
K3	1	0.999	0.999	0.985	0.982	0.988	0.994	0.993	0.99
K4	0.999	1	1	0.988	0.986	0.988	0.993	0.991	0.991
K5	1	1	1	0.984	0.984	0.984	0.994	0.994	0.99
K6	0.999	1	0.999	0.983	0.988	0.987	0.992	0.994	0.992
K7	1	0.999	0.999	0.984	0.983	0.987	0.99	0.994	0.99
K8	1	0.999	0.999	0.98	0.984	0.986	0.994	0.994	0.99
K9	1	1	1	0.982	0.981	0.986	0.991	0.991	0.99
Mean	0.999	0.999	0.999	0.9838	0.9837	0.9854	0.9926	0.9928	0.9911
SD	0.000516398	0.000516398	0.000516398	0.00278089	0.00221359	0.002319	0.0017127	0.00154919	0.00166333

## Sheet: Supplemantary_Table_4
	TNM system (N stage)
	N0			N1			N2			N2a			N2b			N2c			N3			NX
	Precision	Recall	F1	Precision	Recall	F1	Precision	Recall	F1	Precision	Recall	F1	Precision	Recall	F1	Precision	Recall	F1	Precision	Recall	F1	Precision	Recall	F1
K0	0.995	0.995	0.994	0.992	0.991	0.99	0.994	0.995	0.994	0.994	0.992	0.992	0.989	0.99	0.989	0.996	0.994	0.996	0.993	0.994	0.994	0.991	0.987	0.988
K1	0.992	0.993	0.993	0.992	0.991	0.993	0.992	0.996	0.995	0.989	0.993	0.994	0.99	0.991	0.99	0.991	0.994	0.995	0.996	0.994	0.994	0.99	0.989	0.989
K2	0.993	0.995	0.994	0.99	0.99	0.99	0.993	0.994	0.992	0.99	0.992	0.991	0.99	0.99	0.993	0.994	0.994	0.991	0.995	0.996	0.994	0.987	0.99	0.99
K3	0.994	0.993	0.994	0.991	0.991	0.99	0.996	0.993	0.994	0.991	0.989	0.99	0.989	0.991	0.99	0.995	0.992	0.995	0.995	0.996	0.994	0.99	0.99	0.99
K4	0.992	0.993	0.995	0.991	0.991	0.993	0.993	0.994	0.996	0.994	0.989	0.99	0.992	0.992	0.989	0.996	0.992	0.994	0.994	0.996	0.995	0.987	0.987	0.988
K5	0.993	0.995	0.994	0.992	0.991	0.991	0.993	0.995	0.994	0.991	0.99	0.993	0.993	0.99	0.991	0.992	0.994	0.992	0.996	0.993	0.995	0.988	0.989	0.987
K6	0.994	0.994	0.992	0.993	0.992	0.993	0.993	0.996	0.995	0.994	0.99	0.993	0.993	0.99	0.991	0.993	0.994	0.995	0.996	0.995	0.995	0.99	0.988	0.988
K7	0.994	0.993	0.995	0.993	0.99	0.992	0.992	0.995	0.995	0.993	0.993	0.989	0.991	0.99	0.989	0.991	0.995	0.996	0.995	0.994	0.995	0.99	0.989	0.99
K8	0.995	0.995	0.994	0.991	0.991	0.992	0.996	0.994	0.993	0.992	0.99	0.989	0.99	0.991	0.99	0.991	0.994	0.995	0.996	0.994	0.995	0.989	0.991	0.988
K9	0.995	0.993	0.993	0.99	0.993	0.991	0.994	0.992	0.992	0.989	0.991	0.989	0.99	0.989	0.989	0.995	0.995	0.993	0.994	0.994	0.994	0.987	0.989	0.991
Mean	0.9937	0.9939	0.9938	0.9915	0.9911	0.9915	0.9936	0.9944	0.994	0.9917	0.9909	0.991	0.9907	0.9904	0.9901	0.9934	0.9938	0.9942	0.995	0.9946	0.9945	0.9889	0.9889	0.9889
SD	0.0011595	0.000994429	0.000918937	0.00108012	0.000875595	0.0012693	0.00142984	0.00126491	0.00133333	0.00200278	0.00152388	0.00188562	0.00149443	0.000843274	0.00128668	0.00206559	0.0010328	0.00168655	0.00105409	0.00107497	0.000527046	0.00152388	0.00128668	0.00128668

## Sheet: Supplemantary_Table_5
	TNM system (T stage)
		T1			T2			T3			T4			T4a			T4b			TX
	Precision	Recall	F1	Precision	Recall	F1	Precision	Recall	F1	Precision	Recall	F1	Precision	Recall	F1	Precision	Recall	F1	Precision	Recall	F1
K0	0.998	0.998	0.996	0.992	0.991	0.99	0.991	0.995	0.993	0.993	0.995	0.993	0.994	0.994	0.991	0.989	0.995	0.995	0.998	0.998	0.998
K1	0.997	0.998	0.997	0.992	0.992	0.99	0.991	0.992	0.991	0.992	0.993	0.993	0.994	0.991	0.994	0.995	0.99	0.988	1	0.998	0.999
K2	0.998	0.995	0.998	0.994	0.992	0.99	0.993	0.993	0.994	0.993	0.994	0.992	0.993	0.992	0.994	0.988	0.994	0.991	0.999	1	1
K3	0.998	0.997	0.997	0.991	0.991	0.994	0.993	0.993	0.993	0.994	0.995	0.994	0.995	0.995	0.991	0.99	0.994	0.99	0.999	0.998	0.998
K4	0.997	0.997	0.995	0.99	0.994	0.994	0.995	0.992	0.992	0.992	0.996	0.993	0.995	0.995	0.994	0.989	0.992	0.995	0.999	0.998	0.998
K5	0.995	0.996	0.998	0.991	0.994	0.991	0.991	0.992	0.991	0.993	0.992	0.994	0.992	0.991	0.993	0.995	0.988	0.991	0.998	1	1
K6	0.995	0.995	0.995	0.992	0.99	0.99	0.993	0.995	0.993	0.994	0.992	0.993	0.995	0.992	0.991	0.995	0.99	0.988	1	0.999	0.998
K7	0.997	0.997	0.998	0.991	0.993	0.992	0.993	0.992	0.992	0.996	0.996	0.993	0.993	0.994	0.992	0.994	0.995	0.992	0.999	0.999	0.999
K8	0.997	0.997	0.996	0.993	0.993	0.991	0.993	0.995	0.993	0.992	0.995	0.996	0.993	0.991	0.993	0.99	0.989	0.99	0.998	1	1
K9	0.996	0.997	0.998	0.99	0.993	0.992	0.994	0.992	0.993	0.992	0.995	0.994	0.993	0.995	0.994	0.99	0.992	0.992	0.999	0.998	0.998
Mean	0.9968	0.9967	0.9968	0.9916	0.9923	0.9914	0.9927	0.9931	0.9925	0.9931	0.9943	0.9935	0.9937	0.993	0.9927	0.9915	0.9919	0.9912	0.9989	0.9988	0.9988
SD	0.00113529	0.00105935	0.00122927	0.00126491	0.00133749	0.00157762	0.00133749	0.00137032	0.000971825	0.00128668	0.00149443	0.00108012	0.00105935	0.00176383	0.00133749	0.00287711	0.00255821	0.0024404	0.000737865	0.000918937	0.000918937
